# Supplementary material for: Cell softness renders cytotoxic T lymphocytes and T leukemic cells resistant to perforin-mediated killing
Source: Nat Commun. 2024 Feb 15;15:1405. doi: 10.1038/s41467-024-45750-w (PMC10869718; doi:10.1038/s41467-024-45750-w)
Supplement: Supplementary file 4 — Source Data [file 41467_2024_45750_MOESM4_ESM.xlsx]

## Sheet: Figure 1
Figure. 1a	WT OT-1 mouse	CD45-			CD45+
PI%	1:0	4.5	4.32	4.62	0	0	0
	1:5	17.76	18.78	16.38	3.12	2.32	2
	1:10	25.98	25.32	27.84	2.91	2.83	2.72
	1:20	38.1	33.18	43.28	2.51	1.64	1.93
Figure. 1b	PRF1 KO OT-1 mouse	CD45-			CD45+
PI%	1:0	2.59	3.96	2.06	0	0	0
	1:5	3.57	3.62	4.25	2.75	2.46	3.16
	1:10	4.2	4.36	5.12	1.7	5.24	3.213
	1:20	6	5.4	6.06	2.9	6.67	5.92
Figure. 1c	B16OVA	Teff
Kpa	1.0248	0.2901
	1.6505	0.2191
	0.9985	0.3967
	0.4877	0.2374
	1.4678	0.2605
	0.8592	0.2903
	0.9921	0.2406
	0.8145	0.162
	0.9492	0.3782
	0.8892	0.2052
Figure. 1d	Iso			DMSO			Jas
PI%	0	0	0	4.3	5.9	6.9	20.3	24.5	18.9
Figure. 1e
Diameter	rPRF/DMSO										rPRF/Jas
Length	0	24.54	21.67	0	26.09	38.19	38.28	0	0	0	45.64	60.47	74.75	87.17	87.9	81.8	92.5	111.9	58.89	82.11
Width	0	39.58	15.51	0	22.57	30.5	33.5	0	0	0	42.69	55.25	67.4	78.3	73.75	74.78	92	81.9	49.67	74.31	nm
	DMSO	JAS
Pore Number	0	6
	1	4
	1	5
	0	7
	1	5
	2	8
	1	5
	0	4
	0	3
	0	5
Figure. 1f	Tn	Teff
Kpa	1.217	0.279
	1.14	0.331
	0.942	0.341
	0.983	0.422
	1.163	0.239
	1.201	0.36
	1.137	0.462
	1.107	0.0912
	0.967	0.4273
	0.988	0.352

## Sheet: Figure 2
Figure. 2e	hum Tn			hum Teff
Relative expression	1.05596	1.03952	0.904521	0.165757	0.161068	0.161027
Figure. 2g	Tn	Teff
Relative MFI	0.800722	0.371736
	0.668967	0.147439
	0.260372	0.270567
	0.199984	0.16783
	0.666614	0.259587
	1.4046	0.24155
	1.66183	0.279194
	0.80229	0.330954
	1.86887	0.088621
	1.66575	0.468199
Figure.2h
Diameter	SGCTRL										SG1-FLNA										SG2-FLNA
Length	0	0	0	20.77	26.68	24.82	22.23	28.99	0	0	40.67	78.18	46.49	84.65	75.74	63.24	76.54	73.56	50.27	60.48	64.29	59.24	51.2	70.9	51.6	76.51	53.34	74.77	50.59	51.23
Width	0	0	0	18.18	23.22	23.34	13.94	27.09	0	0	38.73	40.84	42.16	62.78	68.56	60.55	68.19	64.64	42.31	44.71	58.52	56.69	48.85	67.95	47.92	42.39	38.68	68.44	46.15	38.56	nm
	SGCTRL	SG1-FLNA	SG2-FLNA
Number	0	8	8
	0	10	7
	0	6	9
	1	10	9
	1	8	9
	2	9	8
	2	7	6
	3	9	10
	0	10	5
	0	9	7
Figure. 2i
Diameter	SiNC										Si1-FLNA										Si2-FLNA
Length	54.74	46.89	52.25	63.8	71.65	69.41	47.15	37.19	35.9	37.84	35.28	0	39.47	23.25	30.66	26.98	0	27.81	44.86	31.07	0	25.73	31.38	45.03	0	27.66	33.18	27.37	30.92	38.96
Width	46.86	44.44	47.14	47.78	64.66	62.45	43.92	30.49	33.69	32.75	31.03	0	36.15	14.19	26.34	22.78	0	26.87	28.59	25.82	0	25.78	23.74	43.33	0	24.608	26.23	22.64	27.89	22.85	um
	SiNC	Si1-FLNA	Si2-FLNA
Pore Number	6	3	0
	7	0	2
	9	2	2
	8	3	1
	10	3	0
	6	2	1
	7	0	2
	8	4	2
	8	3	2
	11	3	1
Figure. 2j	SGCTRL	SG1-FLNA	SG2-FLNA
Kpa	0.286	0.798	0.729
	0.41	0.507	0.781
	0.42	0.888	0.434
	0.472	0.375	0.988
	0.335	0.665	0.538
	0.353	0.659	0.595
	0.319	0.7804	0.787
	0.388	0.873	0.536
	0.29	0.736	0.816
	0.2208	0.77098	0.839931
Figure. 2k	siNC	si1-FLNA	si2-FLNA
Kpa	1.1034	0.3493	0.339
	1.0686	0.4393	0.2855
	1.1137	0.2843	0.3258
	1.0974	0.3879	0.3871
	1.2224	0.2671	0.3035
	0.8462	0.3412	0.2236
	0.8593	0.2615	0.2748
	0.4383	0.343	0.2976
	0.7692	0.2446	0.3848
	0.6165	0.3528	0.292

## Sheet: Figure 3
Figureure. 3d	IgG			Naive			Active
Relative expression	1.00512	1.6146	0.380279	1.26962	1.72027	0.761592	7.86085	5.13411	5.53359
Figure. 3e	PGL4			PGL4-FLNA			PGL4-FLNA/YAP
Relative expression	0.901269	0.880113	1.21862	3.26	3.02	3.14	1.268	1.372	1.615
Figure. 3f	SiNC	Si1-YAP	Si2-YAP
kPa	0.321	0.909	0.968
	0.267	0.716	0.699
	0.38	0.603	0.491
	0.304	0.418	0.721
	0.383	0.48	0.428
	0.333	0.707	0.54
	0.334	0.487	0.301
	0.258	0.65	0.516
	0.397	0.431	0.547
	0.353	0.3	0.525
Figure. 3g	DMSO	VP
kPa	0.438	0.624
	0.357	0.508
	0.354	0.582
	0.256	0.76
	0.391	0.802
	0.421	0.464
	0.306	0.538
	0.388	0.644
	0.436	0.497
	0.253	0.504
Figure. 3h	SiNC	Si1-YAP	Si2-YAP
Relative MFI	2.34449	4.52279	3.80418
	0.588367	7.15248	7.35908
	0.505277	4.76757	9.79789
	1.24635	3.18662	6.99304
	0.334606	5.06625	7.0402
	0.017965	8.91534	6.49001
	1.62138	3.05861	5.01684
	0.662475	5.71749	5.87694
	0.262744	6.07006	5.55356
	2.41635	6.07456	2.48821
Figure. 3i	DMSO	VP
Relative MFI	0.919797	6.22689
	2.06917	3.03816
	0.535182	5.99583
	0.481515	3.77162
	0.368217	7.904
	0.500894	4.01163
	0.484496	5.74836
	1.51163	6.95885
	1.03757	8.28861
	2.09153	4.48867
Figure. 3l	siNC	si1-TEAD1	si2-TEAD1
kPa	0.399	0.567	0.495
	0.375	0.562	0.6
	0.446	0.454	0.625
	0.315	0.687	0.667
	0.376	0.552	0.499
	0.394	0.453	0.511
	0.259	0.494	0.742
	0.379	0.533	0.537
	0.43	0.775	0.509
	0.378	0.432	0.541
Figure. 3m	IgG	Naive	Active	TEAD ChIP		Figure. 3n	PGL4	PGL4-FLNA	PGL4-FLNA+TEAD1	PGL4-mutFLNA+TEAD1	TEAD Luci
Relative expression	1.5595	4.38527	10.2685			Relative expression	1.10313	4.38024	2.14649	4.55802
	0.899997	3.70549	8.35502				1.03389	3.43482	1.81737	5.46349
	0.5405	3.16575	12.5042				0.862979	5.68512	2.09562	6.59781

## Sheet: Figure 4
Figure. 4e	Tn	Teff	TL	Human		Figure. 4e	Tn	Teff	TL	Mouse
kPa	0.972	0.305	0.215			kPa	0.836	0.302	0.145
	0.727	0.458	0.223				1.011	0.461	0.162
	0.565	0.394	0.173				0.756	0.355	0.23
	0.692	0.462	0.231				0.726	0.395	0.134
	0.662	0.299	0.163				0.933	0.382	0.153
	0.488	0.359	0.204				0.946	0.313	0.159
	1.244	0.427	0.2				1.019	0.412	0.208
	0.94	0.337	0.177				0.995	0.432	0.168
	0.802	0.423	0.142				0.835	0.303	0.234
	1.211	0.365	0.192				1.349	0.538	0.245
Figure. 4f	SGCTRL	SG1-YAP	SG2-YAP	Human ATL		Figure. 4g	DMSO	VP	Human ATL
kPa	0.282	0.741	0.764			kPa	0.1482	0.653
	0.169	0.536	0.547				0.2462	0.422
	0.248	0.405	0.65				0.227	0.61
	0.122	0.41	0.373				0.186	0.827
	0.11	0.563	0.569				0.201	0.654
	0.269	0.976	0.718				0.254	0.57
	0.221	0.623	0.398				0.222	0.609
	0.207	0.368	0.789				0.144	0.725
	0.149	0.656	0.384				0.224	0.403
	0.252	0.743	0.225				0.181	0.525
Figure. 4h	SGCTRL	SG-YAP	WT-YAP	NES-YAP	NLS-YAP
kPa	0.117	0.924	0.517	0.801	0.228
	0.112	0.681	0.606	0.691	0.218
	0.09	0.465	0.286	0.454	0.272
	0.026	0.672	0.358	0.646	0.246
	0.172	0.561	0.187	0.509	0.148
	0.203	0.927	0.33	0.338	0.383
	0.236	1.02	0.74	0.909	0.273
	0.182	0.873	0.293	0.615	0.191
	0.121	0.49	0.416	0.588	0.283
	0.268	1.267	0.28	1.099	0.174
Figure. 4i	SGCTRL	SG-YAP	NLS-YAP	NES-YAP	WT-YAP		Figure. 4i	SGCTRL	SG-YAP	NLS-YAP	NES-YAP	WT-YAP
FLNA Relative MFI	1.77778	5.42112	0.281207	2.30727	1.41975		F-actin Relative MFI	0.192837	1.30242	0.322926	5.67493	1.76309
	0.677641	2.54595	1.03704	3.78327	1.66118			2.46556	1.69575	0.477502	4.01439	0.956535
	0.754458	0.775034	0.791495	2.22908	2.90823			1.58708	1.21518	0.313743	2.16253	0.397919
	2.67078	2.59808	0.186557	2.41838	1.54184			0.70554	1.30395	0.396388	2.18243	1.28252
	0.737997	1.76269	0.707819	1.90535	0.459534			0.041322	1.28558	0.062749	2.93541	0.512703
	0.101509	3.65569	0.497942	6.34294	0.539095			1.40955	1.55647	0.055096	1.73248	1.42945
	1.28669	3.5679	0.40192	2.03429	0.854595			0.479	3.41445	0.693297	2.38598	0.359657
	0.938272	2.38409	0.484225	1.04527	0.735254			0.397	3.06244	0.013774	2.58188	1.03612
	0.253772	0.886145	0.798354	7.32373	0.706447			2.15335	6.46159	0.107132	1.3667	2.12733
	0.801097	4.10562	0.38546	1.62963	0.992318			0.57086	2.24059	0.655035	0.801959	1.7187

## Sheet: Figure 5
Figure. 5f	DMSO	ZAP70i	LCKi		Figure. 5h	siNC	siZAP70-1	siZAP70-2		Figure. 5i	siNC	siLCK-1	siLCK-2
kPa	0.216	0.527	0.552		Kpa	0.193	0.503	0.449		Kpa	0.2163	0.4141	0.505
	0.248	0.371	0.306			0.234	0.295	0.2424			0.2041	0.3164	0.2893
	0.222	0.67	0.638			0.211	0.949	0.583			0.2167	0.5658	0.5556
	0.242	0.468	0.893			0.2021	0.852	0.772			0.1815	0.4228	0.5835
	0.214	0.755	0.72			0.2081	0.751	0.753			0.2064	0.5735	0.482
	0.263	0.521	0.528			0.264	0.6232	0.716			0.2128	0.6353	0.5378
	0.161	0.711	0.701			0.14	0.787	0.737			0.1728	0.448	0.8509
	0.206	0.708	0.494			0.175	0.6542	1.152			0.1686	0.3722	0.5211
	0.238	0.501	0.558			0.233	0.453	0.605			0.2535	0.4506	0.5629
	0.202	0.601	0.45			0.171	0.688	0.429			0.1903	0.5088	0.3249
Figure. 5k	Vector	SG-YAP	WT-YAP	YAP-Y357A
kPa	0.2209	0.8452	0.3769	0.5652
	0.2229	0.704	0.4202	0.9305
	0.2127	0.7059	0.579	0.3255
	0.1552	0.6666	0.3515	0.8635
	0.3019	0.4864	0.2745	0.5171
	0.3592	0.6551	0.5377	0.611
	0.2129	0.8624	0.6013	1.0866
	0.2165	0.8358	0.7689	0.7462
	0.2725	0.7473	0.289	0.8888
	0.1636	0.9665	0.6002	1.3902

## Sheet: Figure 6
Figure. 6b		Iso						DMSO						Jas						DMSO OT-1						Jas OT-1
PI%	BM	0	0	0	0	0	0	1.55	1.36	1.26	1.32	1.35	1.31	1.8	1.85	1.98	2.75	1.68	2.91	15.6	15.14	13.49	10.56	7.65	9.29	37.8	28.99	20.56	32.95	35.01	21.11
	Spleen	0	0	0	0	0	0	0.96	1.105	1.745	1.13	1.02	1.235	1.33	1.385	2.155	1.57	1.62	2.105	5.14	7.94	5.385	8.23	5.98	4.825	20.6	26.47	12.79	19.635	13.735	18.77
Figure. 6c	DMSO	Jas
kPa	0.168	0.394
	0.162	0.625
	0.138	0.783
	0.219	0.442
	0.124	1.098
	0.207	0.922
	0.157	0.725
	0.195	1.016
	0.238	0.671
	0.127	0.574
Figure. 6d	Time	DMSO	Jas	DMSO OT1	Jas OT1
Day	1
0=LIVE	2
1=DEAD	3
	4
	5
	6
	7
	8
	9
	10
	11
	12
	13		1
	14	1
	15	1	1
	16
	17	1		1
	18	1
	19	1	1
	20		1
	21		1
	22
	23		1
	24
	25	1
	26
	26			1
	26			1
	27			1
	28
	29
	30			1
	31			1
	32
	33				1
	33				1
	33				1
	34				1
	35				1
	36
	37
	38				1
	39
	40
Figure. 6f	DMSO	Jas	DMSO OT-1	Jas OT-1	BM		Figure. 6f	DMSO	Jas	DMSO OT-1	Jas OT-1	Spleen
GFP%	89.8	87.1	57.1	14.9			GFP%	75.7	74.3	51.6	31.2
	84.1	84.9	46.4	10.3				82.9	70.3	41.43	19.3
	83.2	73	53.1	7.6				91	79.6	50.57	30.9
	91.1	82.7	56.1	8.3				85.4	76	62.94	33.5
	88.9	80.3	60.7	13.4				91.5	82.6	42.82	28.6
	89.7	84.3	48.6	20.4				84.5	80.5	51.27	18.6

## Sheet: Figure 7
Figure. 7c	SGCTRL Mock	SGFLNA Mock	SGCTRL CAR-CD1a	SGFLNA CAR-CD1a
Relative BLI	0.7764	0.7998	0.2218	0.01255
	0.5978	0.9795	0.212	0.02484
	0.7297	0.4541	0.4637	0.02329
	0.8835	1.046	0.7824	0.103
	0.8824	0.8204	0.2911	0.1574
Figure. 7d	SGCTRL Mock	SGFLNA Mock	SGCTRL CAR-CD1a	SGFLNA CAR-CD1a		Figure. 7e	SGCTRL Mock	SGFLNA Mock	SGCTRL CAR-CD1a	SGFLNA CAR-CD1a
GFP% in BM	74.7	72.4	49.3	7.74		GFP% in SP	35.22	32.34	22.12	12.51
	62.81	74.84	43.17	10.69			37.94	39.26	19.11	15.84
	35.23	45.78	36.62	11.95			44.97	45.12	26.51	10.86
	66.95	33.34	25.51	7.84			46.18	44.19	27.82	11.37
	62.94	64.72	56.52	7.82			41.54	49.74	19.13	10.26
	49.06	53.24	23.04	8.07			37.25	43.36	27.52	13.94
Figure.7f	Time	SGCTRL	SG-FLNA	SGCTRL CAR-CD1a	SGFLNA CAR-CD1a
Day	25	1
0=LIVE	26		1
1=DEAD	27
	28
	29
	30	1
	30	1
	31		1
	31		1
	31		1
	32
	33		1
	34
	35	1
	36		1
	37
	38	1
	39
	40
	41	1
	42
	43			1
	44			1
	45
	45				1
	46
	47
	48			1
	48
	49
	50
	51			1
	51			1
	52
	53				1
	54
	55
	56
	57
	58			1
	59				1
	60				0
	60				0
	60				0

## Sheet: Figure 8
Figure. 8b	SGCTRL mock	SG-YAP mock	SGCTRL CAR-CD1a	SG-YAP CAR-CD1a
H-CD45% in BM	68.3	61.9	60.8	7.14
	67.5	65.4	56.5	7.58
	76.4	61.4	59.6	11.7
	69.4	56.7	50.5	3.56
	66.7	59.5	58.8	7.89
	72.6	63.1	49.9	4.43
Figure. 8b	SGCTRL mock	SG-YAP mock	SGCTRL CAR-CD1a	SG-YAP CAR-CD1a
H-CD45% in SP	36.4	33.7	31.3	14.6
	29.5	25.5	29.6	12.3
	38.8	24.6	20.5	6.46
	32.9	28.6	26.3	4.73
	33.8	27.3	24.9	7.82
	36.2	29.8	27.2	10.8
Figure. 8c	Time	SGCTRL	SG-YAP	SGCTRL CAR-CD1a	SGYAP CAR-CD1a
Day	25
0=LIVE	26	1
1=DEAD	27
	28
	29
	30
	30
	31	1
	31	1
	32		1
	32	1
	33		1
	33		1	1
	33		1
	34
	35	1		1
	36		1
	37		1		1
	38	1		1
	39			1
	39			1
	40			1
	41
	42
	43
	44
	45
	45
	46
	47
	48				1
	48				1
	49				1
	50
	51
	51				1
	52
	53
	54
	55				1
	56
	57
	58
	59
	60
	60
	60
Figure. 8d		OT-1 CTL			T-ALL
7AAD%	DMSO	0.375	0.76	0.326	4.77	3.76	2.97
	0.1uM VP	5.627	5.31	5.11	42.32	41.78	42.46
	0.5uM VP	9.423	9.5	10.7	56.41	48.48	60.38
	1uM VP	34.54	31.7	29.7	74.22	83.4	84.18
Pore number	Figure. 8e	OT-1 CTL										T-ALL
	DMSO	1	0	0	0	0	0	0	1	0	0	1	0	0	2	2	1	1	1	2	1
	0.1uM VP	5	4	4	1	1	2	0	0	0	0	25	23	16	27	18	22	24	22	18	19
	0.5uM VP	7	5	2	7	9	2	4	9	8	4	40	32	34	34	37	35	36	33	35	36
	1uM VP	54	46	43	58	53	76	67	46	55	61	68	72	70	74	67	44	28	70	68	75
Human	Figure. 8g	Iso			DMSO			VP			VP/Tariquidar
	PI%	0	0	0	5.1	3.9	5.9	9.4	8.7	9.8	45	35.2	37
Mouse	Figure. 8h	Iso			DMSO			VP			VP/Tariquidar
	PI%	0.31	0.25	0.33	2.85	3.91	4.93	8.05	8.11	7.25	57.2	39.2	41.2
Figure. 8i		CTL									TL
Kpa	DMSO	0.2626	0.2225	0.3824	0.3761	0.268	0.3288	0.3249	0.3304	0.3399	0.4185	0.2002	0.1223	0.2807	0.208	0.1402	0.1829	0.2041	0.1822	0.1563	0.2672
	Low VP	0.2501	0.1759	0.3205	0.5593	0.2571	0.3606	0.3528	0.1263	0.2419	0.6168	1.0396	0.8419	0.3947	1.3337	1.1188	0.926	1.0774	1.3486	0.504	1.6326
	High VP	0.4584	0.4363	0.3337	0.5706	0.4521	1.0569	1.0782	0.681	0.7303	1.3445	0.4766	1.256	1.1004	0.8734	0.4515	1.0629	0.474	0.9241	0.5756	1.475
Figure. 8j		DMSO			Low dose VP
CD8%	IFNγ	3.81	2.576	3.878	8.06	10.735	12.482
	TNFα	38.4	29.46	30.67	50.1	48.461	53.962
GFP%	Figure. 8l	DMSO						Low dose						High dose						DMSO OT-1						Low dose OT-1						High dose OT-1
	BM	92.423	88.863	80.611	87.781	94.749	83.966	91.037	84.298	91.534	86.83	82.309	96.863	68.744	72.715	53.489	63.623	58.166	57.261	58.617	52.735	38.787	46.15	52.335	47.13	15.758	14.532	13.41	12.079	14.75	17.464	20.623	21.485	24.116	25.63	22.017	22.108
	Spleen	86.532	90.498	80.231	85.818	88.485	90.601	85.523	90.48	83.723	85.202	82.036	89.532	73.224	65.121	70.817	75.363	68.214	59.83	53.625	44.876	56.786	46.865	44.362	52.489	22.498	24.654	19.821	23.597	24.709	28.298	26.428	27.813	25.899	24.571	20.125	19.683

## Sheet: Figure 9
Figure. 9b				Figure. 9c			Figure. 9d
Relative protein level	FLNA	YAP		FLNA Relative protein level	KPa		YAP1 Relative protein level	KPa
	0.036197	1.7911		0.036197	0.1499		1.7911	0.1499
	0.062009	1.69397		0.062009	0.226		1.69397	0.226
	0.284629	1.36447		0.284629	0.1987		1.36447	0.1987
	0.834314	1.86351		0.834314	0.1306		1.86351	0.1306
	0.944156	1.71128		0.944156	0.1203		1.71128	0.1203
	1.17132	0.407307		1.17132	0.3313		0.407307	0.3313
	1.52437	0.800528		1.52437	0.3989		0.800528	0.3989
	1.61942	1.115		1.61942	0.2386		1.115	0.2386
	1.7068	0.339186		1.7068	0.4253		0.339186	0.4253
	1.81679	0.652191		1.81679	0.3648		0.652191	0.3648
Figure. 9e	T	B	AML
Apoptosis rate(%)	2.63	38.6	40.1
	1.07	38.03	46.743
	12.38	46.022	55.589
	16.85	25.904	43.026
	20.36	37.321	36.368
	14.78	29.045	42.203
Figure. 9f	SGCTRL	SG1	SG2
Apoptosis rate(%)	7.34	63.29	46.05
	8.38	60.85	50.21
	10.73	55.97	40.28
	6.591	58.47	47.7
	6.93	52.77	37.64
	9.429	53.67	39.95
Figure. 9g	SGCTRL	YAP SG	YAP SG/WT	YAP SG/MUT
Apoptosis rate(%)	17.03	43.17	21.23	43.39
	8.39	44.35	20.11	38.3
	10.74	40.02	15.32	40.72
	13.49	47.65	21.44	52.63
	7.584	40.47	16.86	43.35
	9.365	38.91	17.19	32.76
Figure. 9h	DMSO	Jas
Apoptosis rate(%)	6.55	39.55
	6.9	34.2
	7.25	32.5
	5.691	32
	5.575	36.79
	6.017	27.39
Figure. 9i	DMSO	VP
Apoptosis rate(%)	10.58	38.34
	9.9	30.22
	12.44	35.77
	6.834	39.87
	5.999	25.14
	12.62	30.9
Figure. 9k	NC	DMSO+T	Jas+T		Figure. 9l	NC	DMSO+T	VP+T
Leukemia cell(%)	9.45	8.1	4.4		Leukemia cell(%)	12.4	9.84	4.14
	15.4	14.1	3.12			8.84	8.02	4.12
	10.3	9.52	3.03			9.36	8.11	3.5
	7.624	6.462	3.382			8.67	8.99	3.79
	11.17	11.51	2.192			11.21	11.2	2.77
	7.413	8.252	2.371			8.77	9.7	3.24
	7.189	6.389	3.426			10.1	7.68	3.96
	11.68	12.18	2.479			12.1	11.22	3.04
	7.382	6.899	2.711			9.11	8.52	3.22

## Sheet: Supplemental Figure 1
Supplemental Figure. 1a	Prf dose	B16-OVA			Mouse Teff
PI%	0U	0	0	0	0	0	0
	12U	48.7	64.5	77	0.2	0.7	0.8
	25U	190	225.2	176	2.61	1.96	1.69
	50U	542.1	476.1	461.2	2.4	3.23	3.09
Supplemental Figure. 1b		CD45-			CD45+
PI%	1:0	1.51	1.66	1.08	0	0	0
	1:10	10.93	9.91	8.34	2.72	2.5	2.04
	1:20	18.94	15.52	17.28	2.407	3.27	3.15
	1:40	30.1	34.48	27.65	2.32	3.72	2.12
Supplemental Figure. 1c	MCF7	Teff
KPa	1.38	0.242
	1.01	0.276
	1.05	0.409
	1.062	0.33
	0.693	0.329
	1.006	0.322
	0.964	0.224
	0.424	0.349
	0.933	0.297
	0.861	0.286
Supplemental Figure. 1d	lso			DMSO			Lat-A
PI%	0	0	0	54.28	52.9	48.12	21.61	24.68	21.04
Supplemental Figure. 1e	lso			DMSO			Lat-A
PI%	0	0	0	53.5	50.77	40.89	8.8	12.6	14.77
Supplemental Figure. 1f
Diameter	DMSO										Lat-A
Length	48.1	41.4	45.35	48.71	79.36	66.58	58.44	42.75	40.77	61.9	0	0	18.13	24.9	35.91	15.75	0	46.39	23.99	0
Width	30.31	34.84	42.19	42.14	53.24	46.7	53.84	42.47	39.96	53.7	0	0	11.45	21.52	23.17	11.6	0	33.66	15.77	0
Supplemental Figure. 1f	DMSO	Lat-A
Pore number	12	0
	7	0
	8	2
	7	2
	6	1
	10	2
	7	0
	8	1
	9	2
	11	0

[truncated: 9 more sheets: Supplemantal Figure 2, Supplemantal Figure 3, Supplemantal Figure 4, Supplemantal Figure 5, Supplemantal Figure 6, Supplemantal Figure 7, Supplemantal Figure 8, Supplemantal Figure 9, Supplemantal Figure 10]
